# Supplementary material for: Investigations of Thermal, Mechanical, and Gas Barrier Properties of PA11-SiO2 Nanocomposites for Flexible Riser Application
Source: Polymers (Basel). 2022 Oct 11;14(20):4260. doi: 10.3390/polym14204260 (PMC9610365; doi:10.3390/polym14204260)
Supplement: Supplementary file 1 [file polymers-14-04260-s001.zip]

Archive with 1 entries (1 files):
- polymers-1924040-supplementary.pdf
